# Supplementary material for: The ‘Conceptual Distance Effect’ in the Causal Effects Under Experimental Manipulation Between Attitude and Stereotype
Source: Behav Sci (Basel). 2026 Feb 17;16(2):287. doi: 10.3390/bs16020287 (PMC12938441; doi:10.3390/bs16020287)
Supplement: Supplementary file 1 [file behavsci-16-00287-s001.zip]

Archive with 1 entries (1 files):
- behavsci-4065624-supplementary.pdf
